# Supplementary material for: Serotonin distinctly controls behavioral states in restrained and freely moving Drosophila
Source: iScience. 2022 Dec 28;26(1):105886. doi: 10.1016/j.isci.2022.105886 (PMC9840979; doi:10.1016/j.isci.2022.105886)
Supplement: Table S1. Statistical Data of STRIF Parameters-optogenetics, related to Figures 2–4 [file mmc11.xlsx]

## Sheet: Table S1  Stats data STRIF-Opto
Figure	Panel	Parameter	Groups tested	Sample size	Genotype	Parameters	Sample Size	Mean control (before light)	Mean test (after light)	Standard deviation Control (before light)	Standard deviation Test (after light)	Effect Size (Glass ∆)	Effect Size (Cohen'd)	95% CI, lower bound	95% CI, upper bound	P-value (Permutation T-test)	Shapiro-Wilk -Normality test-before light	Shapiro-Wilk -Normality test-after light
2	E	Activity/Inactivity ratio	Trh-Gal4-Chrimson	52	Trh-Gal4-UAS-Chrimson	Activity-Inactivity	52	15.79	4.039	18.62	9.05658	-0.63	-0.806	-1.08378	-0.492297	0.0001	w=0.8012,pvalue=6.361e-7	w=0.4387,pvalue=8.161e-13
			Trh-Gal4-w1118	33	w1118-Trh-Gal4		33	3.89	4.56	5.45	5.09749	0.122	0.127	-0.115133	0.351877	0.2244	w=0.6004,pvalue=2.736e-8	w=0.7403,pvalue=0.000002829
			Chrimson-w1118	45	w1118-UAS-Chrimson		45	2.07	2.26	1.28	1.9	0.103	0.104	-0.159026	0.304874	0.3842	w=0.8262,pvalue=0.00000944	w=0.8414,pvalue=0.00002212
2	F				R58E02-Gal4-UAS-Chrimson	Activity-Inactivity	45	1.721	1.2	1.831	1.181	-0.284591	0.34	-0.44	-0.18	0.01	w=0.6596,pvalue=5.911e-9	w=0.7677,pvalue=4.968e-7
					w1118-R58E02-Gal4		28	2.33	2.4	1.27	1.72	0.0577054	0.0485372	-0.285907	0.417581	0.7934	w=0.9416,pvalue=0.1211	w=0.9317,pvalue=0.06803
					Tdc2-Gal4-UAS-Chrimson		33	18.9159	22.1205	20.1947	20.39	0.158685	0.157917	-0.121479	0.457379	0.261	w=0.8269,pvalue=0.0001098	w=0.8652,pvalue=0.0007496
					w1118-Tdc2-Gal4		30	1.04824	1.28952	0.796411	1.36275	0.302968	0.216187	0.00616385	0.410711	0.08	w=0.8447,pvalue=0.0004812	w=0.7385,pvalue=0.000005974
					w1118-UAS-Chrimson		40	2.304	2.321	2.004	1.57	0.00432865	0.00481958	-0.204517	0.245859	0.969	w=0.7703,pvalue=0.00000172	w=0.9126,pvalue=0.004551
3	A				Trh-Gal4-UAS-GtACR1(lower light intensity)	Activity-Inactivity	38	2.037	2.594	1.187	2.27	0.47	0.32	0.2	0.43	0.0004	w= 0.3054,pvalue=1.097e-12	w=0.4034,pvalue= 7.387e-12
					w1118-Trh-Gal4(lower light intensity)		36	1.475	1.591	1.03	0.9138	0.0078	0.12	-0.0823592	0.36005	0.2578	w=0.2877,pvalues=1.559E-12	w=0.2889,pvalue=1.105e-12
					w1118-UAS-GtACR1(lower light intensity)		34	1.557	1.566	1.16	1.46	0.12	0.00803558	-0.367362	0.236565	0.961	w=0.3203,pvalue=6.542e-12	w=0.3291,pvalue=5.455e-12
					Trh-Gal4-UAS-GtACR1(higher light intensity)		41	3.656	6.107	3.262	5.428	0.75	0.55	0.35	0.78	0.0001	w=0.7586,pvalue=1.023e-10	w=0.727,pvalue=1.701e-11
					w1118-Trh-Gal4 (higher light intensity)		45	2.608	5.144	4.31	14.57	0.587226	0.236	-0.0522267	0.500376	0.2308	w=0.4534,pvalue=9.989e-12	w=0.2749,pvalue=1.388e-13
					w1118-UAS-GtACR1(higher light intensity)		42	2.455	2.144	3.77	1.77	-0.0836	-0.107	-0.354153	0.161748	0.5334	w=0.552,pvalue=3.992e-10	w=0.8304,pvalue=0.00002104
4	C				Trh-Gal4-UAS-Chrimson	Activity-Inactivity	44	4.9	0.95	6.19	2.43	-0.63	-0.84	-1.1	-0.5	1e-05	w=0.7309,pvalue=1.235e-7	w=0.3763,pvalue=1.969e-12
					Trh-Gal4-Tsh-Gal80;Chrimson		45	2.81	2.787	4.54	3.73	-0.00116	-0.001	-0.33	0.34	0.99	w=0.2571,pvalue=7.806e-11	w=0.7047,pvalue=.316e-8
					w1118-Tsh-Gal80;Chrimson		34	2.41082	2.61821	1.72889	1.79058	0.119952	0.118	-0.18	0.4	0.458	w=0.8577,pvalue=0.0004189	w=0.8977,pvalue= 0.003991
4	D				Trh-Gal4-UAS-Chrimson	Activity-Inactivity	35	3.13	1.831	3.95	1.97	-0.32	-0.5	-0.59	-0.215	0.001	w=0.6438,pvalue=5.545e-8	w=0.756,pvalue=0.000003126
					Trh-Gal4- tub>gal80>; tsh-LexA, LexAop-Flp; Chrimson		47	5.08058	0.7	5.32	0.79	-0.83	-1.154	-1.46	-0.79	1e-05	w=0.7374,pvalue=8.123e-8	w=0.705,pvalue=2.064e-8
					w1118-tub>gal80>; tsh-LexA, LexAop-Flp; Chrimson		40	2.47784	2.84525	2.33575	3.22631	0.157298	0.130451	-0.019	0.362	0.2088	w=0.67,pvalue=3.669e-8	w=,pvalue=6.354e-8
4	F				Trh-Gal4-Chrimson	Activity-Inactivity	40	6.89668	1.90424	9.09571	3.17944	-0.548879	-0.72	-1	-0.41	0.0001	w=0.811,pvalue=0.000006245	w=0.9433,pvalue=0.03408
					Trh-Gal4-UAS-Trh-RNAi-Chrimson		40	2.36242	1.11941	4.53541	2.09187	-0.274067	-0.35	-0.59	-0.07	0.13	w=0.9261,pvalue=0.01202	w=0.8891,pvalue=0.0009356
					w1118-Trh-RNAi-UAS-Chrimson		51	7.27334	6.525	13.8635	11.6984	-0.0539794	-0.0583	-0.215	0.18	0.404	w=0.3587,pvalue=1.368e-13	w=0.4291,pvalue=8.42e-13
2	G				Trh-Gal4-UAS-Chrimson	Average Speed	65	0.4601	0.189144	0.248375	0.15312	-1.09092	-1.31328	-1.65	-1.01	0	w=0.9287,pvalue=0.001061	w= 0.895,pvalue=0.00004606
					w1118-Trh-Gal4		44	1.61545	1.5121	0.910755	0.822179	-0.113479	-0.119124	-0.248604	0.00666338	0.0632	w=0.9744,pvalue=0.4287	w=0.9727,pvalue= 0.3744
					w1118-UAS-Chrimson		45	0.512496	0.532436	0.185504	0.172315	0.107494	0.11138	-0.0786508	0.326318	0.275	w=0.9345,pvalue=0.01355	w=0.9513,pvalue=0.05688
					R58E02-Gal4-UAS-Chrimson		48	2.39511	1.72679	1.18726	1.12599	-0.562907	-0.577614	-0.804502	-0.411833	0	w=0.9757,pvalue=0.4136	w=0.9473,pvalue=0.03128
					w1118-R58E02-Gal4		31	3.33303	2.87386	1.40519	1.56408	-0.326764	-0.308836	-0.510561	-0.124332	0.0032	w=0.958,pvalue=0.2577	w=0.9739,pvalue=0.6324
					Tdc2-Gal4-UAS-Chrimson		50	2.9688	2.92983	1.03578	0.931349	-0.0376285	-0.0395704	-0.187199	0.12846	0.6126	w=0.9681,pvalue=0.1929	w=0.9748,pvalue=0.3579
					w1118-Tdc2-Gal4		30	1.96858	1.90909	1.08274	1.17416	-0.0549435	-0.0526748	-0.266157	0.107946	0.5508	w=0.9305,pvalue=0.0506	w=0.9277,pvalue=0.04272
					w1118-UAS-Chrimson		40	2.84465	2.58254	1.42964	1.39041	-0.183339	-0.185871	-0.308626	-0.0603217	0.0056	w=0.9777,pvalue=0.6033	w=0.9767,pvalue=0.5683
2	G				Trh-Gal4-UAS-Chrimson	Duration of activity epochs	63	14.4679	6.476	14.1028	9.6829	-0.566691	-0.660686	-0.94	-0.29	0	w=0.8144,pvalue=1.873e-7	w=,pvalue=8.149e-14
					w1118-Trh-Gal4		34	36.8691	37.4274	24.0562	21.6709	0.0232082	0.0243857	-0.169509	0.23226	0.8116	w=0.8475,pvalue=0.0002456	w= 0.8916,pvalue=0.002771
					w1118-UAS-Chrimson		45	16.2935	17.3112	9.38334	9.98762	0.108459	0.105025	-0.107519	0.350353	0.366	w=0.8249,pvalue= 0.000008784	w=0.7869,pvalue=0.000001242
					R58E02-Gal4-UAS-Chrimson		48	13.4209	12.9424	10.6214	10.8362	-0.0450515	-0.0445982	-0.263549	0.197607	0.7248	w=0.676,pvalue=5.134e-9	w=0.7979,pvalue=0.000001423
					w1118-R58E02-Gal4		30	23.2036	23.9337	25.3631	20.5421	0.0287877	0.031637	-0.283184	0.335058	0.834	w=0.5236,pvalue=9.615e-9	w=0.7935,pvalue=0.00004997
					Tdc2-Gal4-UAS-Chrimson		50	70.2775	66.3071	89.184	74.4011	-0.0445194	-0.0483455	-0.24212	0.215233	0.6774	w=0.7089,pvalue=1.199e-8	w=0.7481,pvalue=6.74e-8
					w1118-Tdc2-Gal4		30	12.3265	15.539	7.14846	9.19722	0.449408	0.390028	0.0864845	0.693741	0.0112	w=7867,pvalue=0.00003794	w=0.8516,pvalue=0.0006703
					w1118-UAS-Chrimson		40	27.5676	27.4245	20.7147	18.9797	-0.00690941	-0.0072045	-0.244224	0.24536	0.955	w=0.8598,pvalue=0.0001573	w=0.8566,pvalue=0.0001307
2	G				Trh-Gal4-UAS-Chrimson	Number of activity epochs	63	24.9231	27.6	15.0513	14.3829	0.18	0.181845	-0.162693	0.526217	0.306	w=0.96,pvalue=0.03431	w=0.9732,pvalue=0.1709
					w1118-Trh-Gal4		44	13.2273	13.5909	5.32595	6.01671	0.0682763	0.0639998	-0.312123	0.251866	0.6764	w=0.9505,pvalue= 0.05731	w=0.8929,pvalue=0.0006642
					w1118-UAS-Chrimson		45	11.9111	11.8	4.45085	4.33065	-0.024964	-0.0253033	-0.27539	0.21625	0.7946	w=0.9744,pvalue=0.4127	w=0.9748,pvalue=0.4254
					R58E02-Gal4-UAS-Chrimson		48	14.6458	12.8958	4.91844	5.96172	-0.355804	-0.320218	-0.557674	-0.0493338	0.0042	w=0.9759,pvalue=0.4206	w=9407,pvalue=0.01732
					w1118-R58E02-Gal4		30	12.5	11.7	7.29549	7.40992	-0.109657	-0.1088	-0.313809	0.166078	0.349	w=0.7569,pvalue=0.0000118	w=8736,pvalue=0.002017
					Tdc2-Gal4-UAS-Chrimson		50	15.32	12.04	15.7939	11.7421	-0.207675	-3.28	-6.06	-1.1	0.0102	w=0.8173,pvalue=0.000002252	w=0.8162,pvalue=0.000002117
					w1118-Tdc2-Gal4		30	12.7333	10.5667	5.79496	5.80537	-0.352665	-2.4	-4.13333	-0.533333	0.0096	w=0.9421,pvalue=0.1036	w=0.9014,pvalue=0.009095
					w1118-UAS-Chrimson		40	8.375	7.475	4.43001	3.40428	-0.20316	-0.9	-2.275	0.175	0.1606	w=0.9404,pvalue=0.03573	w=0.9702,pvalue=0.3649
3	E				Trh-Gal4-UAS-GtACR1(lower light intensity)	Average Speed	50	2.48896	2.10235	1.28696	1.10161	-0.300404	-0.322745	-0.43529	-0.214267	0	w=0.9284,pvalue=0.0048	w=0.936,pvalue=0.0093
					w1118-Trh-Gal4(lower light intensity)		46	1.69077	1.55632	0.959291	0.830618	-0.140152	-0.14984	-0.279401	-0.0285863	0.0224	w=0.9703,pvalue=0.2844	w=0.973,pvalue=0.3577
					w1118-UAS-GtACR1(lower light intensity)		41	0.445844	0.453875	0.204755	0.222301	0.0392211	0.037578	-0.210471	0.199551	0.7496	w=0.942,pvalue=0.037	w=0.9438,pvalue=0.042
					Trh-Gal4-UAS-GtACR1(higher light intensity)		60	3.85197	3.9012	1.71102	1.41654	0.03	0.032	-0.118825	0.188196	0.6882	w=0.9793,pvalue=0.3998	w=0.9326,pvalue=0.002552
					w1118-Trh-Gal4 (higher light intensity)		60	2.90162	2.937	1.42718	1.20228	0.0247839	0.0268058	-0.114393	0.192252	0.7088	w=0.9849,pvalue=0.6671	w=0.9774,pvalue=0.33
					w1118-UAS-GtACR1(higher light intensity)		42	2.73303	2.6959	1.44896	1.14351	-0.0256216	-0.0284437	-0.118825	0.188196	0.6882	w=0.9562,pvalue=0.1156	w=0.9704,pvalue=0.3566
3	E				Trh-Gal4-UAS-GtACR1(lower light intensity)	Number of activity epochs	50	19.1	18.92	7.21464	8.72912	-0.0249493	-0.0224782	-0.154409	0.11519	0.7078	w=0.9034,pvalue=0.0006226	w=0.856,pvalue=0.00002263
					w1118-Trh-Gal4(lower light intensity)		46	13.3913	14.1957	6.25203	8.60393	0.128654	0.106954	-0.199267	0.256966	0.3486	w=0.9628,pvalue=0.1469	w=,0.7843pvalue=8.864e-7
					w1118-UAS-GtACR1(lower light intensity)		41	16.6098	15.5122	7.83543	8.2859	-0.140077	-0.13611	-0.386036	0.08433	0.2252	w=0.9384,pvalue=0.027	w=0.8595,pvalue=0.0001295
					Trh-Gal4-UAS-GtACR1(higher light intensity)		60	6.8	5.83333	4.10787	2.94104	-0.235321	-0.270592	-0.471046	-0.0938892	0.008	w=0.9034,pvalue=0.0006	w=0.856,pvalue=0.0002
					w1118-Trh-Gal4 (higher light intensity)		60	8.26667	8.15	3.86144	3.69528	-0.0302132	-0.0308701	-0.198579	0.153244	0.7724	w=0.9126,pvalue=0.0003907	w=0.9758,pvalue=0.2783
					w1118-UAS-GtACR1(higher light intensity)		42	6.80952	6.80952	2.95691	2.62482	0	0	-0.316222	0.329997	0.9616	w=0.8844,pvalue=0.0005071	w=0.8937,pvalue=0.0009366
3	E				Trh-Gal4-UAS-GtACR1(lower light intensity)	Duration of activity epochs	50	9.59595	10.2868	4.42216	5.16365	0.156234	0.143719	0.0242432	0.277254	0.0306	w=0.9739,pvalue=0.331	w=0.972,pvalue=0.2774
					w1118-Trh-Gal4(lower light intensity)		46	13.0346	13.2307	8.28348	7.32128	0.0236775	0.0250899	-0.127109	0.175829	0.745	w=0.912,pvalue=0.00215	w=0.9372,pvalue=0.015
					w1118-UAS-GtACR1(lower light intensity)		41	11.4951	12.5961	7.34996	7.75443	0.149791	0.145727	-0.055903	0.316385	0.0868	w=0.894.,pvalue=0.0008	w=0.9426,pvalue=0.038
					Trh-Gal4-UAS-GtACR1(higher light intensity)		60	42.0494	49.7743	52.2033	44.1893	0.147979	0.159731	-0.147625	0.474129	0.2792	w=0.8452,pvalue=3.459e-13	w=0.6878,pvalue=5.195e-10
					w1118-Trh-Gal4 (higher light intensity)		60	24.5541	28.7323	19.7503	18.3388	0.211547	0.219236	-0.0807019	0.430778	0.0316	w=0.6557,pvalue=1.357e-10	w=0.8573,pvalue=0.000005033
					w1118-UAS-GtACR1(higher light intensity)		43	36.2334	37.8789	47.3283	45.1834	0.0347686	0.0355652	-0.137755	0.276276	0.5978	w=0.6959,pvalue=4.967e-8	w=0.8071,pvalue=0.000006283
