# Supplementary material for: Serotonin distinctly controls behavioral states in restrained and freely moving Drosophila
Source: iScience. 2022 Dec 28;26(1):105886. doi: 10.1016/j.isci.2022.105886 (PMC9840979; doi:10.1016/j.isci.2022.105886)
Supplement: Table S2. Statistical Data of Walking parameters -optogenetics, related to Figures 2 and 3 [file mmc12.xls]

## Sheet: Table S2 Stats data Walk-opto
Figure	Panel	Genotype	Parameters	Sample Size	Mean control (before light)	Mean test (after light)	Standard deviation Control (before light)	Standard deviation Test (after light)	Effect Size (Glass ‚àÜ)	Effect Size (Cohen'd)	95% CI, lower bound	95% CI, upper bound	P-value (Permutation T-test)	Shapiro-Wilk -Normality test-before light	Shapiro-Wilk -Normality test-after light
2	G	Trh-Gal4-UAS-Chrimson	Actvity-Inactivity	80	3.71283	0.42269	1.90268	0.203269	-1.72922	-2.43165	-2.94357	-1.9631	0	w= 0.9678,pvalue= 0.04093	w=0.9146,pvalue=0.00005358
		w1118-Trh-Gal4		81	6.14736	5.47422	3.0997	2.02507	-0.185787	-0.25711	-0.4592	-0.0446746	0.0224	w=0.99316,pvalue=0.0003191	w=0.9917,pvalue=0.8859
		w1118-UAS-Chrimson		81	1.87677	1.58297	1.5814	1.24303	-0.217164	-0.206567	-0.376751	-0.0170816	0.0282	w=0.8903,pvalue0.000005693	w=0.9143,pvalue=0.00004653
2	G	R58E02-Gal4-UAS-Chrimson	Activity-Inactivity	76	1.7281	1.90302	1.72957	1.90552	0.101135	0.0961273	-0.231777	0.407729	0.594	w= 0.8563 ,pvalue=4.585e-7	w=0.5546,pvalue=7.905e-14
		w1118-R58E02-Gal4		77	1.74601	1.84375	2.44019	2.18055	0.0400579	0.0422421	-0.158089	0.283747	0.697	w= 0.7154,pvalue=6.384e-11	w=,0.7816,pvalue=2.437e-9
2	G	Tdc2-Gal4-UAS-Chrimson	Activity-Inactivity	81	1.12853	0.303758	0.727787	0.236286	-1.13327	-1.52435	-1.84087	-1.11314	0	w= 0.957,pvalue=0.0083	w=0.5963,pvalue=1.379e-13
		w1118-Tdc2-Gal4		78	1.04595	2.73942	1.58465	2.30575	1.06867	0.856	0.586	1.12	0	w=0.6734,pvalue=6.968e-12	w= 0.8922, pvalue=0.0000073
3	E	Trh-Gal4-UAS-GtACR1(lower light intensity)	Activity-Inactivity	80	6.12142	8.99841	2.7922	3.58478	1.03037	0.895415	0.555452	1.2121	0	w= 0.9787 ,pvalue=0.2013	w=0.9553,pvalue=0.0069
		w1118-Trh-Gal4(lower light intensity)		74	1.29384	1.85095	0.91586	0.967444	0.608295	0.591412	0.262961	0.905135	0.0004	w= 0.9193,pvalue=0.00016	w=,0.9714,pvalue=0.09104
		w1118-UAS-GtACR1(lower light intensity)		95	1.58703	3.18214	1.7856	0.896423	0.911676	0.833689	0.527492	1.13309	0	w= 0.8189 ,pvalue=1.945e-9	w=0.9231,pvalue=0.000032
		Trh-Gal4-UAS-GtACR1(higher light intensity)		80	6.12142	9.94298	2.7922	4.27062	1.36866	1.05921	0.847129	1.26826	0	w=0.9787,pvalue=0.2013	w=0.9504,pvalue=0.0036
		w1118-Trh-Gal4 (higher light intensity)		72	1.28731	0.930949	0.919036	1.08829	-0.384426	-0.352528	-0.62878	-0.0418796	0.0074	w=0.9174,pvalue=0.00016	w= 0.8853 ,pvalue=1.135e-7
		w1118-UAS-GtACR1(higher light intensity)		97	1.56388	2.19081	1.77504	1.84314	0.353194	0.346485	0.139854	0.552715	0.0004	w=,0.8151,pvalue=1.112e-9	w= 0.8853 ,pvalue=4.29e7
2	G	Trh-Gal4-UAS-Chrimson	Average Speed	80	5.32131	1.35858	1.7431	0.587606	-2.27339	-3.05	-3.82	-2.35	0	w=0.9008 ,pvalue=0.00001316	w=0.9289,pvalue=0.0002557
		w1118-Trh-Gal4		81	6.96162	7.65622	1.60542	1.37934	0.432661	0.464104	0.297134	0.61001	0	w=0.8379,pvalue=5.617e-8	w=0.9393,pvalue=0.0008103
		w1118-UAS-Chrimson		81	3.45847	3.54434	1.81869	1.726	0.0472161	0.0484342	-0.115705	0.225383	0.5808	w= 0.9669 ,pvalue=0.03416	w=0.9835,pvalue= 0.3839
2	G	R58E02-Gal4-UAS-Chrimson	Average Speed	76	3.33009	4.63122	2.26003	1.71178	0.575713	0.649	0.332	0.967	0	w= 0.9498,pvalue= 0.004517	w=0.9712,pvalue= 0.08067
		w1118-R58E02-Gal4		77	3.11945	3.71425	2.50264	2.44187	0.23767	0.241	0.031	0.448	0.024	w= 0.896 ,pvalue= 0.00001171	w=0.9407,pvalue=0.001339
2	G	Tdc2-Gal4-UAS-Chrimson	Average Speed	81	2.34969	0.947712	0.96637	0.508191	-1.45077	-1.81591	-2.28018	-1.29023	0	w=0.9572,pvalue= 0.008533	w=0.8114,=8.632e-9
		w1118-Tdc2-Gal4		80	2.08472	4.16188	2.07893	2.04664	1.01241	1.03	0.709	1.35	0	w= 0.8549,pvalue=3.126e-7	w=0.9803,pvalue=0.2686
3	E	Trh-Gal4-UAS-GtACR1(lower light intensity)	Average Speed	79	7.06641	7.52404	1.57562	1.21712	0.290446	1.06611	0.854083	1.26415	0	w= 0.9128 ,pvalue=0.00049	w=,0.9503,pvalue=0.0038
		w1118-Trh-Gal4(lower light intensity)		72	3.25203	3.69299	1.6054	1.20433	0.274669	-0.727734	-0.990713	-0.455317	0	w= 0.9842 ,pvalue=0.5031	w=0.9591,pvalue=0.019
		w1118-UAS-GtACR1(lower light intensity)		97	2.73336	4.75067	2.23339	1.5904	0.903249	0.572665	0.361489	0.800091	0	w= 0.917 ,pvalue=0.000014	w=0.9842,pvalue=0.3029
		Trh-Gal4-UAS-GtACR1(higher light intensity)		79	7.06641	8.6826	1.57562	1.45389	1.02575	1.06611	0.854083	1.26415	0	w= 0.9128 ,pvalue=0.000049	w=,0.9547,pvalue=0.0068
		w1118-Trh-Gal4 (higher light intensity)		72	3.25203	2.03478	1.6054	1.73733	-0.758224	-0.727734	-0.990713	-0.455317	0	w= 0.9842 ,pvalue=0.5031	w=,0.8925,pvalue=0.000015
		w1118-UAS-GtACR1(higher light intensity)		96	2.73336	3.9101	2.23339	1.93843	0.526884	0.572665	0.361489	0.800091	0	w=0.9181 ,pvalue=0.000014	w=9813,pvalue=0.1835
