# Supplementary material for: Serotonin distinctly controls behavioral states in restrained and freely moving Drosophila
Source: iScience. 2022 Dec 28;26(1):105886. doi: 10.1016/j.isci.2022.105886 (PMC9840979; doi:10.1016/j.isci.2022.105886)
Supplement: Table S3. Statistical Data of STRIF Parameters-non-optogenetics, related to Figures 1, 3, S1, S3, and S4 [file mmc13.xls]

## Sheet: Table S3 Stats STRIF non-opto
Figure	Panel	Genotype	Parameter	Sample size	Mean	Standard deviation	Effect Size (Glass ‚àÜ)	Effect Size (Cohen'd)	95% CI, lower bound	95% CI, upper bound	P-value (Permuatation t-test)	Shapiro-Wilk -Normality test
1	D	w1118 active	Number of epochs	198	11.49	5.86	-0.01	-0.01	-0.21	0.2	0.93	w=0.9377, pvalue=1.636e-7
		w1118 inactive		198	11.43	5.84						w=0.9401, pvalue=2.641e-7
1	E	w1118 active	Epoch Duration	200	20.06	13.83	-0.43	-0.47	-0.6	-0.25	0.0001	w=0.8681,pvalue= 3.545e-12
		w1118 inactive		200	14.17	11						w=0 ,pvalue=0.7533
1	F	w1118 active	Average total time	218	169.6	58.39	-0.73	-0.72	-0.93	-0.53	0.0001	w=0.9812,pvalue=0.00536
		w1118 inactive		218	127.7	56.3						w=0.9874,pvalue=0.051
1&S1	G,A-F	Males	Activity-Inactivity	36	3	2.62508						w=o.7941,pvalue=0.00001247
		Females		37	5.7	4.9352	1.0572	0.7	0.24	1.1	0.006	w=0.8253,pvalue=0.00004399
		Young		53	1.95743	2.33058						w=0.6987,pvalue=3.921e-9
		Old		53	2.04908	1.99517	0.04	0.04	-0.34	0.43	0.83	w=0.8199,pvalue=0.0000015
		Fed		53	3.02097	2.86601						w=0.7989,pvalue=4.644e-7
		Starved		52	1.56869	2.05598	-0.506725	-0.58	-0.92	-0.077	0.003	w=0.5953,pvalue=9.857e-11
		CTL		36	2.7486	2.33171						w=0.8577,pvalue=0.00006896
		CIS		44	4.41922	5.32983	0.720766	0.42	-0.031	0.79	0.052	w=0.7291,pvalue=8.357e-7
		Grouped		40	2.9901	2.25591						w=0.8466,pvalue=0.0000745
		Isolated		39	4.0359	2.21731	0.47	0.47	0.006	0.96	0.03	w=0.9444,pvalue=0.05348
		w1118		42	2.3	3.65262						w=0.5509,pvalue=3.855e-10
		Oregon		52	1.2	2.93832	-0.28	-0.319	-0.68	0.259	0.17	w=0.3342,pvalue=5.507e-14
		CS		34	6	4.96245	1.00351	0.855	0.248	1.33	0.0006	w=0.8659,pvalue=0.0006488
		Berlin		41	6.4	4.56924	1.11405	0.985	0.349	1.47	0	w=0.8836,pvalue=0.0005644
1	G	Males	Average speed	39	2.7627	1.10927						w=0.9858,pvalue=0.8944
		Females		39	2.73347	0.91395	-0.0263489	-0.0288	-0.495	0.407	0.903	w=0.9749,pvalue=0.5226
		Young		54	2.23011	1.25075						w=0.9521,pvalue=0.03068
		Old		55	2.06433	1.2001	-0.13255	-0.521217	0.24436	0.4822		w=0.9757,pvalue=0.3266
		Fed		53	2.84905	1.4461						w=0.9733,pvalue=0.2688
		Starved		52	1.98221	1.23007	-0.59944	-0.64	-1.06	-0.253	0.0014	w=0.9665,pvalue=0.1347
		CTL		45	2.64546	1.11172						w=0.9809,pvalue=0.6578
		CIS		39	2.65112	1.67056	0.00509459	0.004	-0.457	0.456	0.985	w=0.9455,pvalue=0.05786
		Grouped		41	2.99803	0.980838						w=0.9699,pvalue=0.3425
		Isolated		43	3.35736	1.21078	0.366354	0.325	-0.0985	0.732	0.146	w=0.965,pvalue=0.2104
		w1118		42	2.5	1.30067						w=0.9479,pvalue=0.05437
		Oregon		54	1.5	1.1471	-0.718623	-0.768	-1.25	-0.26	0	w=0.8681,pvalue=0.00002662
		CS		48	4.6	1.36964	1.63361	1.59	1.11	2.01	0	w=0.9619,pvalue=0.1203
		Berlin		42	3.4	0.878629	0.727565	0.853	0.409	1.28	0	w=0.9518,pvalue=0.0752
1	G	Males	Duration of activity epochs	38	24.7907	17.8638						w=0.7832,pvalue=0.000004845
		Females		38	37.4095	22.1028	0.706392	0.628	0.0992	1.09	0.0072	w=0.8989,pvalue=0.00237
		Young		54	19.0581	13.7771						w=0.9328,pvalue=0.004702
		Old		54	16.1224	11.7741	-0.213091	-0.229092	-0.602811	0.15795	0.2482	w=0.8871,pvalue=0.000105
		Fed		54	20.863	19.5208						w=0.8128,pvalue=8.319e-7
		Starved		54	11.9258	10.1334	-0.45783	-0.569	-0.877	-0.208	0.0034	w=0.8165,pvalue=0.000001031
		CTL		44	20.84	13.3299						w=0.9167,pvalue=0.003686
		CIS		39	21.6673	18.4267	0.0620576	0.0513	-0.389	0.506	0.811	w=0.8914,pvalue=0.001262
		Grouped		41	19.1588	11.7246						w=0.856,pvalue=0.0001054
		Isolated		43	26.9766	16.6138	0.666785	0.542	0.0916	0.89	0.0138	w=0.8021,pvalue=0.000003985
		w1118		42	17.2	13.874						w=0.8572,pvalue=0.00009649
		Oregon		54	13	15.4998	-0.303768	-0.285	-0.741	0.197	0.172.	w=0.5072,pvalue=3.387e-12
		CS		48	74.8	76.1618	4.15544	1.02	0.801	1.21	0.0.	w=0.6826,pvalue=6.639e-9
		Berlin		42	25.4	14.2053	0.594827	0.588	0.0945	1.02	0.007	w=0.8598,pvalue=0.0001103
1	G	Males	Duration of inactivity epochs	38	9.67082	3.75757						w=0.955,pvalue=0.1303
		Females		39	9.99582	4.74855	0.0864919	0.0758	-0.387	0.519	0.75	w=0.895,pvalue=0.001596
		Young		54	18.7198	17.2597						w=0.7803,pvalue=1.426e-7
		Old		54	15.8311	19.8692	-0.167368	-0.155222	-0.57003	0.245118	0.4294	w=0.544,pvalue=1.061e-11
		Fed			8.93787	5.31081						w=0.8898,pvalue=0.0001285
		Starved			12.5523	11.4539	0.680574	0.401	0.0438	0.674	0.0364	w=0.6992,pvalue=3.193e-9
		CTL		45	11.4896	7.58286						w=0.8308,pvalue=0.00001217
		CIS		39	7.92981	4.58763	-0.469446	-0.552	-0.892	-0.151	0.0084	w=0.9325,pvalue=0.02171
		Grouped		41	8.85108	5.73985						w=0.8916,pvalue=0.0009445
		Isolated		43	7.92033	4.64679	-0.162156	-0.179	-0.611	0.269	0.409	w=0.8018,pvalue=0.000003933
		w1118		40	13.2	9.07322						w=0.8017,pvalue=0.00000736
		Oregon		54	22	17.1415	0.966242	0.614	0.21	0.925	0.0038	w=0.8825,pvalue=0.00007479
		CS		48	11.9	17.9329	-0.141809	-0.0881	-0.565	0.343	0.686	w=0.5581,pvalue=8.474e-11
		Berlin		42	5.2	2.47798	-0.886183	-1.22	-1.54	-0.882	0	w=0.898,pvalue=0.001253
1	G	Males	Number of activity Epochs	39	10.1026	4.43547						w=0.9573,pvalue=0.1447
		Females		39	7.76923	4.17046	-0.526062	-0.542	-1.02	-0.00543	0.0176	w=0.8702,pvalue=0.0003429
		Young		54	10.3333	7.60834						w=0.8412,pvalue=0.000004555
		Old		54	11.5741	6.77844	0.163076	0.172197	-0.228798	0.56587	0.3706	w=0.9359,pvalue=0.006329
		Fed		54	14.6296	9.29017						w=0.8958,pvalue=0.0002044
		Starved		54	14.7593	7.85738	0.013953	0.0149	-0.358	0.389	0.934	w=0.9482,pvalue=0.02069
		CTL		45	11.6444	8.27353						w=0.7256,pvalue=7.799e-8
		CIS		39	11.4359	7.05944	-0.0250652	-0.0266	-0.441	0.41	0.908	w=0.9361,pvalue=0.02829
		Grouped		41	13.6341	6.92732						w=0.8978,pvalue=0.00143
		Isolated		43	10.2791	3.9299	-0.484325	-0.6	-0.98	-0.191	0.0054	w=0.9715,pvalue=0.3568
		w1118		42	11.8	7.06256						w=0.8833,pvalue=0.0004711
		Oregon		54	10.9	7.27471	0.112456	-0.117	-0.528	0.283	0.575	w=0.8556,pvalue=0.00001149
		CS		48	5.6	3.44402	-0.875256	-1.14	-1.5	-0.752	0	w=0.9172,pvalue=0.002366
		Berlin		42	11.7	5.2	-0.0101137	-0.0115	-0.458	0.433	0.941.	w=0.903,pvalue=0.001766
3	D	w1118	Activity-Inactivity	37	2.457	2.668						w=0.7653,pvalue=0.0000028
		Trh-attp-homozygous		46	5.7	6.1	1.21	0.66	0.32	0.95	0.002	w=0.7407,pvalue=1.178e-7
3 & S3	E,C	w1118	Average Speed	45	3.22202	1.40161						w=0.9589,pvalue=0.1109
		Trh-attp-homozygous		48	3.38929	1.02911	0.11934	0.137	-0.28	0.548	0.514	w=0.9626,pvalue=0.2047
3	E	w1118	Duration of actvity Epochs	39	23.3567	19.6611						w=0.8213,pvalue=0.000238
		Trh-attp-homozygous		48	31.2971	24.8515	0.403867	0.35	-0.09	0.7	0.1	w=0.7512,pvalue= 1.205e-7
3 & S3	E,F	w1118	Number of actvity Epochs	39	11.8462	8.77058						w=0.7992,pvalue=0.000008
		Trh-attp-homozygous		48	10	6.39814	-0.210494	-0.244	-0.659	0.175	0.262	w=0.7916,pvalue=8.423e-7
S4	B	w1118	Activity-Inactivity	282	2.47282	2.40961						w=0.7658,pvalue=0
		w1118-5-HT1A[Œî5kb]		42	1.39024	0.838877	-0.449275	-0.47	-0.602	-0.32	0.004	w=0.9493,pvalue=0.06078
		w1118-5-HT1A[attp]		43	3.46499	3.02112	0.411755	0.397248	0.0884204	0.823558	0.017	w=0.759,pvalue=5.247e-7
		w1118-5-HT1B[III-V]		41	3.78682	4.1272	0.545318	0.48952	0.0906105	1.01428	0.0074	w=0.763,pvalue=9.91e-7
		w1118-5-HT1B[attp]		40	3.11609	2.60862	0.266962	0.264207	-0.0524931	0.668886	0.117	w=0.8352,pvalue=0.00004016
		w1118-5-HT2A[c1644]		40	2.80052	4.70912	0.135998	0.117327	-0.283764	0.782689	0.4938	w=0.5959,pvalue=2.751e-9
		w1118-5-HT2A[attp]		42	2.73384	2.08678	-0.0276712	0.110093	-0.138676	0.468316	0.5162	w=0.8204,pvalue=0.00001242
		w1118-5-HT2B[52080]		41	1.37917	0.953526	-0.453867	-0.479778	-0.613194	-0.304163	0.0058	w=0.5291,pvalue=0.009994
		w1118-5-HT2B[attp]		39	1.8932	1.3589	-0.240543	-0.250952	-0.439576	-0.00710698	0.1374	w=0.8963,pvalue=0.00173
		w1118-5-HT7[Gal4]		45	1.3754	1.06261	-0.455433	-0.482502	-0.611917	-0.283235	0.0042	w=0.8043,pvalue=0.000002962
		w1118-5-HT7[attp]		44	1.33937	1.13181	-0.470386	-0.49678	-0.656678	-0.309635	0.003	w=0.8634,pvalue=0.00009773
S4	B	w1118	Average-Speed	288	2.9215	1.44937						w=0.9895,pvalue=0.03528
		w1118-5-HT1A[Œî5kb]		42	2.78357	1.11274	-0.0951668	-0.0977071	-0.33942	0.192844	0.5552	w=0.9423,pvalue=0.03437
		w1118-5-HT1A[attp]		45	3.74006	1.17336	0.564765	0.578162	0.308677	0.8635	0.0002	w=0.9731,pvalue=0.3719
		w1118-5-HT1B[III-V]		42	3.23072	1.3522	0.213348	0.215098	-0.0977115	0.535721	0.1954	w=0.9798,pvalue=0.6531
		w1118-5-HT1B[attp]		42	3.28907	1.42231	0.253602	0.254191	-0.0583387	0.572829	0.127	w=0.9654,pvalue=0.2297
		w1118-5-HT2A[c1644]		42	3.31613	1.27843	0.272272	0.27613	-0.0292296	0.57632	0.0898	w=0.9493,pvalue=0.06117
		w1118-5-HT2A[attp]		42	3.24943	1.04081	0.226254	0.23343	-0.0244229	0.495639	0.1556	w=0.9759,pvalue=0.5104
		w1118-5-HT2B[52080]		42	2.55828	1.23337	-0.250611	-0.255046	-0.525379	0.0450432	0.1228	w=0.9602,pvalue=0.15
		w1118-5-HT2B[attp]		42	2.39925	1.28922	-0.360329	-0.365125	-0.64013	-0.0545181	0.0238	w=0.9724,pvalue=0.3951
		w1118-5-HT7[Gal4]		48	1.95498	0.943664	-0.666855	-0.695648	-0.920306	-0.460834	0	w=0.9757,pvalue=0.4151
		w1118-5-HT7[attp]		48	1.72408	0.769282	-0.826169	-0.871379	-1.07098	-0.656079	0	w=0.9681,pvalue=0.214
5	B	w1118	Duration of activity epochs	288	26.6419	31.555						w= 0.5428,pvalue=0
		w1118-5-HT1A[Œî5kb]		42	18.1779	12.2602	-0.268229	-0.283707	-0.40089	-0.0606498	0.071	w=0.7535,pvalue=5.185e-7
		w1118-5-HT1A[attp]		45	30.76	26.7506	0.130507	0.133018	-0.0787457	0.59068	0.4178	w=0.6138,pvalue=1.188e-9
		w1118-5-HT1B[III-V]		42	34.8161	29.8973	0.259046	0.260719	-0.0114804	0.735729	0.1078	w=0.8345,pvalue=0.00002637
		w1118-5-HT1B[attp]		42	33.8643	46.7467	0.228884	0.213498	-0.0821187	0.847481	0.1736	w=0.5281,pvalue=1.984e-10
		w1118-5-HT2A[c1644]		42	32.2762	16.6693	0.178556	0.187189	-0.0163913	0.506436	0.231	w=0.9323,pvalue=0.01552
		w1118-5-HT2A[attp]		42	24.5582	13.1539	-0.0660338	-0.0697329	-0.209619	0.17239	0.6762	w=0.874,pvalue=0.0002618
		w1118-5-HT2B[52080]		42	27.8751	26.0387	0.0390811	0.0398846	-0.177253	0.480756	0.8146	w=0.7765,pvalue=0.000001452
		w1118-5-HT2B[attp]		42	18.8107	18.5947	-0.248175	-0.258965	-0.422589	0.0328501	0.1024	w=0.7273,pvalue=1.721e-7
		w1118-5-HT7[Gal4]		48	14.848	9.82109	-0.373758	-0.400041	-0.537129	-0.265922	0.0132	w=0.9217,pvalue=0.003414
		w1118-5-HT7[attp]		48	21.2831	16.4459	-0.169823	-0.179258	-0.318109	0.0888185	0.2476	w=0.762,pvalue=1.988e-7
5	B	w1118	Number of activity Epochs	287	10.216	6.96058						w=0.7884,pvalue=0
		w1118-5-HT1A[Œî5kb]		42	10.4524	5.04711	0.0339559	0.0350128	-0.191526	0.349157	0.8284	w=0.8929,pvalue=0.0008863
		w1118-5-HT1A[attp]		45	9.33333	4.63191	-0.126813	-0.131804	-0.320286	0.17489	0.4172	w=0.8522,pvalue=0.00004178
		w1118-5-HT1B[III-V]		42	9	6.19599	-0.174702	-0.177021	-0.423955	0.171707	0.2848	w=0.8048,pvalue=0.000005601
		w1118-5-HT1B[attp]		42	10.381	6.0645	0.0236941	0.0240602	-0.243752	0.352412	0.8876	w=0.9175,pvalue=0.005015
		w1118-5-HT2A[c1644]		42	7.04762	3.39262	-0.455193	-0.478646	-0.639631	-0.271474	0.005	w=0.8968,pvalue=0.001159
		w1118-5-HT2A[attp]		42	9.78571	4.49138	-0.0618215	-0.0642157	-0.274622	0.192653	0.7068	w=0.9356,pvalue=0.02003
		w1118-5-HT2B[52080]		42	8.21429	4.84157	-0.287583	-0.297366	-0.511398	-0.0243256	0.0702	w=0.9802,pvalue=0.0007437
		w1118-5-HT2B[attp]		42	14.6429	8.1235	0.635986	0.622024	0.272218	1.05636	0.0006	w=0.919,pvalue=0.005628
		w1118-5-HT7[Gal4]		48	13.0625	6.74586	0.408942	0.410706	0.117922	0.768827	0.0092	w=0.917,pvalue=0.00234
		w1118-5-HT7[attp]		48	9.5625	5.53867	-0.0938899	-0.0964191	-0.314326	0.223448	0.5434	w=0.8349,pvalue=0.000008856
