# Supplementary material for: Serotonin distinctly controls behavioral states in restrained and freely moving Drosophila
Source: iScience. 2022 Dec 28;26(1):105886. doi: 10.1016/j.isci.2022.105886 (PMC9840979; doi:10.1016/j.isci.2022.105886)
Supplement: Table S4. Statistical Data of Walking parameters -non-optogenetics, related to Figures 1, 3, S2, and S4 [file mmc14.xls]

## Sheet: Table S4 Stats walk non-opto
Figure	Panel	Genotype	Parameter	Sample size	Mean	Standard deviation	Effect Size (Glass ‚àÜ)	Effect Size (Cohen'd)	95% CI, lower bound	95% CI, upper bound	P-value (Permutation T-test)	Shapiro-Wilk -Normality test
1&S2	G,A	Males	Activity-Inactivity	79	0.598731	0.494183						w=.796,pvalue=4.302e-9
		Females		81	1.60789	0.78012	2.0609	1.54	1.14	1.9	0.0001	w=0.944,pvalue=0.001469
		Young		45	4.31788	3.3912						w=0.8837,pvalue=0.0003061
		Old		61	2.9877	3.33419	-0.392246	-0.39	-0.81	0.02	0.05	w=0.7242,pvalue=2.174e-9
		Fed		80	2.24258	2.43866						w=0.736,pvalue=1.091e-10
		Starved		81	2.21288	1.53217	-0.000828575	-0.014	-0.34	0.3	0.93	w=0.8989,pvalue=0.000009818
		CTL		81	2.07166	1.77832						w=0.7564,pvalue=2.854e-10
		CIS		77	1.19598	0.738599	-0.517643	-0.64	-0.85	-0.39	0.001	w=0.9075,pvalue=0.00003566
		Grouped		74	2.35521	3.40885						w=0.691,pvalue=3.425e-11
		Isolated		64	2.36517	3.66257	0.160881	0.003	-0.33	0.4	0.99	w=0.6679,pvalue=9.343e-11
		w1118		69	2.23474	1.65852						w=0.9201,pvalue=0.0002943
		Oregon		63	0.97094	1.08725	-0.762004	-0.89	-1.2	-0.49	0.001	w=0.7622,pvalue=9.734e-9
		CS		81	3.59612	2.1955	0.820842	0.69	0.38	0.98	0.0001	w=0.8742,pvalue=0.000001024
		Berlin		46	2.58439	1.03611	0.210824	0.24	-0.13	0.61	0.21	w=0.9839,pvalue=0.7673
1&S2	G,A	Males	Average Speed	79	1.80775	1.55164						w=0.7793,pvalue=1.533e-9
		Females		81	2.13932	0.771496	0.21369	0.27	-0.08	0.64	0.093	w=0.9396,pvalue=0.000917
		Young		45	5.49001	2.62762						w=0.9119,pvalue=0.002269
		Old		60	3.67445	2.07289	-0.7	-0.78	-1.3	-0.3	0.005	w=0.9072,pvalue=0.0002437
		Fed		80	8.03949	5.60038						w=0.8554,pvalue=2.462e-7
		Starved		81	2.38471	1.12529	-1.00971	-1.4	-1.6	-1.2	0.0001	w=0.9904,pvalue=0.8138
		CTL		81	2.6352	1.43468						w=0.9399,pvalue=0.0008714
		CIS		79	1.62584	0.848512	-0.703547	-0.85	-1.1	-0.53	0.0001	w=0.9061,pvalue=0.00003079
		Grouped		78	5.23537	5.98447						w=0.8036,pvalue=1.549e-8
		Isolated		70	5.80564	7.76586	0.01	0.08	-0.25	0.42	0.64	w=0.7407,pvalue=2.194e-9
		w1118		69	4.31094	2.11657						w=0.986,pvalue=0.6337
		Oregon		63	1.75232	1.2399	-1.3	-1.5	-1.9	1.1	0.0001	w=0.9404,pvalue=0.004339
		CS		81	10.8322	3.41505	3.08	2.3	1.8	2.7	0.0001	w=0.9875,pvalue=0.6212
		Berlin		46	4.2586	1.21327	-0.02	-0.03	-0.4	0.31	0.87	w=0.9181,pvalue=0.003239
3	D	w1118	Activity-Inactivity	41	6.99071	4.91953						w=0.8651,pvalue=0.00018
		Trh-attp-homozygous		41	1.23578	0.767064	-1.16981	-1.63462	-2.00258	-1.2567	0	w=,pvalue=0.02303
3	E	w1118	Average Speed	41	6.83849	1.94267						w=0.9689,pvalue=0.3171
		Trh-attp-homozygous		41	2.23227	1.01631	-2.37108	-2.97	-3.6	-2.2	0	w=0.9684,pvalue=0.3049
S4	C	w1118	Activity-Inactivity	318	3.10347	3.25308						w=0.8433,pvalue=0
		w1118-5-HT1A[Œî5kb]		61	3.16044	2.87784	0.0175113	0.0324666	-0.206419	0.308064	0.817	w=0.9019,pvalue=0.0001368
		w1118-5-HT1A[attp]		75	1.77793	2.2428	-0.407474	-0.418646	-0.588352	-0.189831	0.0014	w=0.7552,pvalue=7.471e-10
		w1118-5-HT1B[III-V]		78	4.06366	3.99025	0.295163	0.257156	0.00991287	0.561829	0.0392	w=0.8215,pvalue=2.704e-8
		w1118-5-HT1B[attp]		77	5.54108	4.94424	0.749322	0.661638	0.369896	0.984353	0	w=0.873,pvalue=0.000001538
		w1118-5-HT2A[c1644]		82	2.28808	2.27361	-0.250652	-0.26469	-0.442371	-0.0557923	0.0286	w=0.8631,pvalue=3.517e-7
		w1118-5-HT2A[attp]		75	2.61937	2.38332	-0.148813	-0.165549	-0.349772	0.0644499	0.193	w=0.8683,pvalue=0.000001363
		w1118-5-HT2B[52080]		71	1.33791	2.15162	-0.542737	-0.585441	-0.746681	-0.327147	0	w=0.6134,pvalue=2.695e-12
		w1118-5-HT2B[attp]		73	2.62436	2.92244	-0.147281	-0.137808	-0.335979	0.158591	0.2832	w=0.7712,pvalue=2.607e-9
		w1118-5-HT7[Gal4]		79	4.25873	2.95824	0.355127	0.348897	0.11738	0.59881	0.0066	w=0.9285,pvalue=0.0002681
		w1118-5-HT7[attp]		77	2.14553	2.23599	-0.294471	-0.330274	-0.498938	-0.111005	0.0114	w=0.8161,pvalue=2.187e-8
S4	D	w1118	Average-Speed	318	4.70721	2.79016						w=0.9629,pvalue=3.011e-7
		w1118-5-HT1A[Œî5kb]		61	4.67058	3.20808	-0.01313	-0.012806	-0.328926	0.284292	0.9248	w=0.8879,pvalue=0.00004276
		w1118-5-HT1A[attp]		75	3.57953	2.47212	-0.404165	-0.412647	-0.640487	-0.169808	0.002	w=0.9445,pvalue=0.002515
		w1118-5-HT1B[III-V]		78	4.95295	2.06044	0.0880746	0.0922693	-0.111587	0.296442	0.4672	w=0.9855,pvalue=0.5233
		w1118-5-HT1B[attp]		77	5.32653	2.23987	0.221966	0.230015	-0.000676869	0.438699	0.0688	w=0.9387,pvalue=0.001054
		w1118-5-HT2A[c1644]		82	3.47929	2.15149	-0.440091	-0.459453	-0.668898	-0.250253	0.0002	w=0.9491,pvalue=0.002628
		w1118-5-HT2A[attp]		75	4.21277	2.01153	-0.17721	-0.185858	-0.402962	0.00981617	0.1444	w=0.9501,pvalue=0.005055
		w1118-5-HT2B[52080]		71	2.86463	2.49373	-0.660386	-0.67274	-0.89932	-0.406888	0	w=0.8878,pvalue=0.00001161
		w1118-5-HT2B[attp]		73	3.86618	2.17021	-0.301429	-0.313092	-0.535354	-0.0966262	0.0192	w=0.9618,pvalue=0.02622
		w1118-5-HT7[Gal4]		79	5.36582	2.03905	0.236045	0.247716	0.0250304	0.436156	0.053	w=0.9151,pvalue=0.00006246
		w1118-5-HT7[attp]		77	3.61118	1.99289	-0.392823	-0.412863	-0.616943	-0.214848	0.0028	w=0.9546,pvalue=0.007797
