# Supplementary material for: Serotonin distinctly controls behavioral states in restrained and freely moving Drosophila
Source: iScience. 2022 Dec 28;26(1):105886. doi: 10.1016/j.isci.2022.105886 (PMC9840979; doi:10.1016/j.isci.2022.105886)
Supplement: Table S5. Genotypes used in this study, related to STAR Methods [file mmc15.xlsx]

## Sheet: Table S5.Genotypes this study
Figure	Panel	Genotype
Fig. 1	A-F	Iso w1118
	G-K	Oregon-R-C
		Canton- S
		Berlin-K
Fig. 2	A	+/Y ; +/+; Trh-Gal4/UAS-10X GFP
	C-E &G	UAS-Chrimson/Y ; +/+; Trh-Gal4 /+
		+/Y ; +/+; Trh-Gal4 /+
		UAS-Chrimson/Y ; +/+;+/+
	F-G	UAS-Chrimson/Y ; +/+; R58E02/+
		UAS-Chrimson/Y ;+/+;Tdc2-Gal4 /+
		+/Y ; +/+; R58E02-Gal4 /+
		+/Y ; +/+; Tdc2-Gal4 /+
Fig. 3	A,E,F-I	+/Y;+/+;Trh-Gal4 /UAS-GtACR1
		+/Y ; +/+;Trh-Gal4 /+
		+/Y ; +/+;UAS-GtACR1 /+
	C	3xP3-RFp-Trh[attP]
	D	+/Y;+/+;Trh[attP]/+
		+/Y;+/+;Trh[attP]/ Trh[attP]
Fig. 4	A,C	+/Y ; tsh-Gal80/+; Trh-Gal4 /UAS-Chrimson
		+/Y ; tsh-Gal80/+; w1118 /UAS-Chrimson
	B, D	tub>gal80>/Y; tsh-LexA,LexAop-Flp/+; Trh-Gal4/UAS-Chrimson
		tub>gal80>/Y; tsh-LexA,LexAop-Flp/+; w1118 /UAS-Chrimson
	E,F	+/Y ; +/+;Trh-Gal4 /UAS-Chrimson
		+/Y ; Trh-RNAi1/+;Trh-Gal4 /UAS-Chrimson
		+/Y ; Trh-RNAi1/+; w1118 /UAS-Chrimson
Fig. 5	A	+/Y; 5-HT1A-Gal4/+;20X-UAS-hexameric GFP/+
		+/Y; 5-HT1B-Gal4/+;20X-UAS-hexameric GFP/+
		+/Y; +/+; 5-HT2A-Gal4/20X-UAS-hexameric GFP
		+/Y; +/+; 5-HT7-Gal4/20X-UAS-hexameric GFP
		Iso w1118
	B	+/Y; 5-HT1A[attp] /w1118 ;+/+
		+/Y; 5-HT1B[attp] /w1118 ;+/+
		+/Y; +/+; 5-HT2A[attp] /w1118
		+/Y; +/+;5-HT2B[attp] /w1118
		+/Y;5-HT2A[c1644]/w1118 ;+/+
		+/Y;5-HT2B[52080]/w1118 ;+/+
		+/Y;5-HT7[Gal4]-w1118/w1118 ;+/+
Fig. S1	F	Iso w1118
		Oregon-R-C
		Canton- S
		Berlin-K
Fig. S2	A,B	Iso w1118
		Oregon-R-C
		Canton- S
		Berlin-K
Fig. S3	A, D	UAS-Chrimson/Y ; +/+; Trh-Gal4 /+
		+/Y ; +/+; Trh-Gal4 /+
		UAS-Chrimson/Y ; +/+;+/+
	B, E	+/Y;+/+;Trh-Gal4 /UAS-GtACR1
		+/Y ; +/+;Trh-Gal4 /+
		+/Y ; +/+;UAS-GtACR1 /+
	C,F	Iso w1118
		+/Y;+/+;Trh[attP]/+
		+/Y;+/+;Trh[attP]/ Trh[attP]
Fig. S4	A-D	+/Y; 5-HT1A[attp] /w1118 ;+/+
		+/Y; 5-HT1B[attp] /w1118 ;+/+
		+/Y; +/+; 5-HT2A[attp] /w1118
		+/Y; +/+;5-HT2B[attp] /w1118
		+/Y;5-HT2A[c1644]/w1118 ;+/+
		+/Y;5-HT2B[52080]/w1118 ;+/+
		+/Y;5-HT7[Gal4]-w1118/w1118 ;+/+
